# Supplementary material for: Effects of an Omega-3 Supplemented, High-Protein Diet in Combination with Vibration and Resistance Exercise on Muscle Power and Inflammation in Old Adults: A Pilot Randomized Controlled Trial
Source: Nutrients. 2022 Oct 13;14(20):4274. doi: 10.3390/nu14204274 (PMC9609960; doi:10.3390/nu14204274)
Supplement: Supplementary file 1 [file nutrients-14-04274-s001.zip]

Archive with 1 entries (1 files):
- nutrients-1945885-supplementary.pdf
